# Supplementary material for: Rapid Biotic and Abiotic Transformation of Toxins produced by Ostreopsis. cf. ovata
Source: Mar Drugs. 2022 Nov 28;20(12):748. doi: 10.3390/md20120748 (PMC9787646; doi:10.3390/md20120748)
Supplement: Supplementary file 1 [file marinedrugs-20-00748-s001.zip]

Archive with 1 entries (1 files):
- marinedrugs-1969580-supplementary.pdf
